# Supplementary material for: Cigarette Smoke Condensate Exposure Induces Receptor for Advanced Glycation End-Products (RAGE)-Dependent Sterile Inflammation in Amniotic Epithelial Cells
Source: Int J Mol Sci. 2021 Aug 3;22(15):8345. doi: 10.3390/ijms22158345 (PMC8348034; doi:10.3390/ijms22158345)
Supplement: Supplementary file 1 [file ijms-22-08345-s001.zip]

Archive with 1 entries (1 files):
- ijms-1303108-supplementary.pdf
